# Supplementary material for: Centralized Surgical Care Improves Survival in Non-Functional Well-Differentiated Pancreatic Neuroendocrine Tumors
Source: Cancers (Basel). 2025 Sep 16;17(18):3030. doi: 10.3390/cancers17183030 (PMC12468637; doi:10.3390/cancers17183030)
Supplement: Supplementary file 1 [file cancers-17-03030-s001.zip]

Archive with 1 entries (1 files):
- cancers-3844308-supplementary.pdf
